# Supplementary material for: Mapping the Evolution of IBD Treatment: A Bibliometric Study on Biologics and Small Molecules
Source: Pharmaceuticals (Basel). 2025 Feb 24;18(3):312. doi: 10.3390/ph18030312 (PMC11944940; doi:10.3390/ph18030312)
Supplement: Supplementary file 1 [file pharmaceuticals-18-00312-s001.zip]

Archive with 1 entries (1 files):
- pharmaceuticals-3456469-supplementary.pdf
